# Supplementary material for: Unraveling the mechanisms of resistance to Sclerotium rolfsii in peanut (Arachis hypogaea L.) using comparative RNA-Seq analysis of resistant and susceptible genotypes
Source: PLoS One. 2020 Aug 3;15(8):e0236823. doi: 10.1371/journal.pone.0236823 (PMC7398544; doi:10.1371/journal.pone.0236823)
Supplement: S1 Table. List of differentially expressed Receptor-Like Kinases (RLKs) transcripts identified in RI_vs_RC comparison — (XLSX) [file pone.0236823.s004.xlsx]

## Sheet: RI_vs_RC
S1 Table . List of differentially expressed receptor like kinases (RLKs) transcripts identified in RI_vs_RC comparison
Blast-Hit-Accession	Description	Gene ID	Locus	log2(fold_change)	p_value	q_value
AT1G19090.1	receptor-like serine/threonine kinase 2 LENGTH=600	Araip.NTQ7I	Araip.B08:19072268-19075924	2.8214	0.00672365	0.16112
AT1G19090.1	receptor-like serine/threonine kinase 2 LENGTH=600	Araip.WP08L	Araip.B08:18085892-18095354	2.67365	0.00527687	0.138565
AT1G19090.1	receptor-like serine/threonine kinase 2 LENGTH=600	Araip.E6M5S	Araip.B10:5832596-5839300	2.30831	0.0186302	0.289718
AT1G19090.1	receptor-like serine/threonine kinase 2 LENGTH=600	Araip.WB8Y1	Araip.B03:27044446-27052578	2.92481	0.00293962	0.0954196
AT1G19090.1	receptor-like serine/threonine kinase 2 LENGTH=600	Araip.SE3HS	Araip.B10:5773757-5786071	2.24826	0.0220775	0.315184
AT1G19090.1	receptor-like serine/threonine kinase 2 LENGTH=600	Araip.QR111	Araip.B06:111411843-111422334	1.97848	0.0370579	0.392239
AT1G19090.1	receptor-like serine/threonine kinase 2 LENGTH=600	Araip.UX1P1	Araip.B10:5803611-5806770	1.89504	0.0415323	0.409412
AT1G19090.1	receptor-like serine/threonine kinase 2 LENGTH=600	Araip.20NUY	Araip.B10:5881546-5886459	2.66554	0.00411851	0.11858
AT1G19090.1	receptor-like serine/threonine kinase 2 LENGTH=600	Araip.XY0Z1	Araip.B08:16715961-16719490	1.99445	0.0307121	0.365741
AT1G48480.1	receptor-like kinase 1 LENGTH=655	Araip.H8VZN	Araip.B05:6245671-6246487	4.2896	0.00141201	0.0599221
AT1G48480.1	receptor-like kinase 1 LENGTH=655	Araip.95H9I	Araip.B10:100205336-100210147	2.63167	0.00675697	0.161317
AT1G48480.1	receptor-like kinase 1 LENGTH=655	Araip.VP3AL	Araip.B07:101425870-101430534	-3.97605	0.00674771	0.161256
AT1G48480.1	receptor-like kinase 1 LENGTH=655	Araip.HIF1W	Araip.B10:7443064-7446056	2.23773	0.0152978	0.258873
AT1G69270.1	receptor-like protein kinase 1 LENGTH=540	Araip.X50TB	Araip.B07:124242957-124252344	3.91394	0.0375193	0.393822
AT1G69270.1	receptor-like protein kinase 1 LENGTH=540	Araip.4263U	Araip.B05:139235617-139239749	2.05883	0.0261045	0.34147
AT1G69270.1	receptor-like protein kinase 1 LENGTH=540	Araip.PK4NU	Araip.B07:123816923-123820551	2.23942	0.0192122	0.29461
AT1G70250.1	receptor serine/threonine kinase, putative LENGTH=799	Araip.VIP4X	Araip.B03:19337429-19339871	1.86869	0.0457873	0.423348
AT1G70250.1	receptor serine/threonine kinase, putative LENGTH=799	Araip.M5TVP	Araip.B03:19343242-19345735	2.0549	0.0402007	0.404914
AT3G02130.1	receptor-like protein kinase 2 LENGTH=1151	Araip.FM7GV	Araip.B08:35228563-35231512	2.72	0.0166556	0.272067
AT3G02130.1	receptor-like protein kinase 2 LENGTH=1151	Araip.BM48K	Araip.B03:131032675-131044043	2.69069	0.00854674	0.186334
AT3G02130.1	receptor-like protein kinase 2 LENGTH=1151	Araip.196MA	Araip.B02:24597249-24600414	2.44151	0.0133383	0.241338
AT3G02130.1	receptor-like protein kinase 2 LENGTH=1151	Araip.66ZUR	Araip.B07:6107789-6110780	2.36887	0.0172756	0.27847
AT3G02130.1	receptor-like protein kinase 2 LENGTH=1151	Araip.X5428	Araip.B04:95727817-95733532	2.02948	0.0348094	0.384197
AT3G02130.1	receptor-like protein kinase 2 LENGTH=1151	Araip.RJ0K1	Araip.B06:134638918-134642115	2.18442	0.0317628	0.370013
AT3G02130.1	receptor-like protein kinase 2 LENGTH=1151	Araip.TPM3R	Araip.B10:53913496-53917576	1.89086	0.0405296	0.406301
AT3G02130.1	receptor-like protein kinase 2 LENGTH=1151	Araip.Q2ABJ	Araip.B10:849609-857627	-2.42688	0.0340405	0.380195
AT3G02130.1	receptor-like protein kinase 2 LENGTH=1151	Araip.L8Z1N	Araip.B06:115949075-115952258	2.11588	0.0214449	0.310409
AT3G02130.1	receptor-like protein kinase 2 LENGTH=1151	Araip.1FW6E	Araip.B07:115617587-115620978	-2.70701	0.00567981	0.145156
AT3G02130.1	receptor-like protein kinase 2 LENGTH=1151	Araip.T59TA	Araip.B03:130999664-131019697	2.96268	0.00369431	0.110371
AT3G02130.1	receptor-like protein kinase 2 LENGTH=1151	Araip.NLX8I	Araip.B10:3303695-3306026	-1.86769	0.0448786	0.420992
AT3G17840.1	receptor-like kinase 902 LENGTH=647	Araip.Z9XQY	Araip.B03:134800163-134803204	1.79769e+308	0.033561	0.378312
AT3G17840.1	receptor-like kinase 902 LENGTH=647	Araip.WJ0C8	Araip.B03:8895471-8899673	2.74393	0.0178557	0.2837
AT4G00340.1	receptor-like protein kinase 4 LENGTH=818	Araip.DE8GY	Araip.B04:5226297-5226961	1.79769e+308	0.0340333	0.380149
AT4G00340.1	receptor-like protein kinase 4 LENGTH=818	Araip.BX69K	Araip.B07:114597650-114610455	3.30832	0.00242571	0.0842813
AT4G00340.1	receptor-like protein kinase 4 LENGTH=818	Araip.37DUN	Araip.B04:5220106-5223130	2.57524	0.0453801	0.422308
AT4G00340.1	receptor-like protein kinase 4 LENGTH=818	Araip.I0USD	Araip.B04:132729931-132759296	1.96863	0.0389497	0.400469
AT4G00340.1	receptor-like protein kinase 4 LENGTH=818	Araip.904Y1	Araip.B03:125321672-125324943	-2.24957	0.0398979	0.403506
AT4G00340.1	receptor-like protein kinase 4 LENGTH=818	Araip.QF4IK	Araip.B03:37988917-37992630	1.95463	0.0362427	0.389622
AT4G00340.1	receptor-like protein kinase 4 LENGTH=818	Araip.CG37Z	Araip.B10:18786117-18788212	-3.26876	0.00578178	0.14687
AT4G00340.1	receptor-like protein kinase 4 LENGTH=818	Araip.J0JC5	Araip.B03:124864034-124867772	-2.94868	0.00437626	0.12352
AT4G00340.1	receptor-like protein kinase 4 LENGTH=818	Araip.G08IX	Araip.B03:130411566-130416444	1.94205	0.0355362	0.387009
AT4G00340.1	receptor-like protein kinase 4 LENGTH=818	Araip.RS9ZU	Araip.B07:114640571-114643745	-2.84386	0.00286865	0.0937961
AT3G02130.1	receptor-like protein kinase 2 LENGTH=1151	Araip.X7BDU	Araip.B05:148154070-148160265	4.06003	0.000288557	0.0202087
AT3G02130.1	receptor-like protein kinase 2 LENGTH=1151	Araip.MYR7V	Araip.B09:2567385-2569526	4.68067	6.68196e-05	0.0070168
AT3G02130.1	receptor-like protein kinase 2 LENGTH=1151	Araip.B0I4X	Araip.B06:132889393-132896955	-4.13685	0.000140586	0.01229
AT3G02130.1	receptor-like protein kinase 2 LENGTH=1151	Araip.HQ67P	Araip.B03:131550373-131554510	-4.4446	1.44414e-05	0.00240421
AT3G02130.1	receptor-like protein kinase 2 LENGTH=1151	Araip.09PMN	Araip.B03:1819784-1822599	4.21145	2.65327e-05	0.0037122
AT5G60900.1	receptor-like protein kinase 1 LENGTH=748	Araip.MD5N8	Araip.B05:4731565-4736566	6.09178	0.000530037	0.0310146
AT5G60900.1	receptor-like protein kinase 1 LENGTH=748	Araip.B37W7	Araip.B03:135206341-135208061	-4.22525	0.000893136	0.0442372
AT5G67280.1	receptor-like kinase LENGTH=751	Araip.AA2WE	Araip.B06:3901520-3902528	3.26592	0.000715894	0.0380435
AT5G67280.1	receptor-like kinase LENGTH=751	Araip.KAF3M	Araip.B08:2109737-2111010	-4.23982	1.64691e-05	0.00263673
gi|571486182|ref|XP_006590220.1|	PREDICTED: cysteine-rich receptor-like protein kinase 29-like [Glycine max]	Araip.QL8ZY	Araip.B04:79149692-79151428	3.67474	0.000146368	0.012592
AT5G67280.1	receptor-like kinase LENGTH=751	Araip.1P8QB	Araip.B10:103595349-103596195	1.79769e+308	0.0350916	0.385132
gi|571484884|ref|XP_006589681.1|	PREDICTED: probable receptor-like protein kinase At1g67000-like isoform X1 [Glycine max]	Araip.S6QRU	Araip.B05:115082776-115090503	-2.39429	0.0135417	0.24322
gi|571505529|ref|XP_006595543.1|	PREDICTED: probable LRR receptor-like serine/threonine-protein kinase At1g06840-like isoform X3 [Glycine max]	Araip.8V7F0	Araip.B04:5589297-5597175	1.93186	0.0451185	0.421779
Medtr2g011180.2	| G-type lectin S-receptor-like Serine/Threonine-kinase | HC | chr2:2686618-2681690 | 20130731	Araip.AL3ZD	Araip.B10:5764688-5768275	2.87587	0.00248126	0.0853435
Medtr7g081720.1	| LRR receptor-like kinase | LC | chr7:31213447-31217402 | 20130731	Araip.Z17SR	Araip.B04:125061595-125065188	-2.05705	0.0424943	0.412003
AT1G19090.1	receptor-like serine/threonine kinase 2 LENGTH=600	Araip.K1QG2	Araip.B09:7318090-7327895	5.33842	9.32645e-07	0.000290504
AT1G48480.1	receptor-like kinase 1 LENGTH=655	Araip.GB07R	Araip.B03:135379769-135382200	5.36808	1.43302e-07	7.48515e-05
AT4G05200.1	cysteine-rich RLK (RECEPTOR-like protein kinase) 25 LENGTH=675	Araip.XSI4W	Araip.B08:117420500-117425121	2.41581	0.0186058	0.289471
AT4G08850.1	Leucine-rich repeat receptor-like protein kinase family protein LENGTH=1045	Araip.A4N0Q	Araip.B04:48062591-48065245	2.32594	0.0466346	0.426353
AT5G67280.1	receptor-like kinase LENGTH=751	Araip.04K6A	Araip.B05:119560217-119561677	-4.18001	0.0167897	0.27338
AT4G00330.1	calmodulin-binding receptor-like cytoplasmic kinase 2 LENGTH=411	Araip.HNS14	Araip.B03:13555348-13565421	2.00787	0.0367577	0.391067

## Sheet: RI_vs_SI
S1 Table . List of differentially expressed receptor like kinases (RLKs) transcripts identified in RI_vs_RC comparison
Blast-Hit-Accession	Description	Gene ID	Locus	log2(fold_change)	p_value	q_value
AT3G17840.1	receptor-like kinase 902 LENGTH=647	Araip.YR8ZJ	Araip.B04:10662352-10667743	-7.33149	1.61748e-07	8.17611e-05
AT1G48480.1	receptor-like kinase 1 LENGTH=655	Araip.7F2XC	Araip.B06:4017101-4020543	-6.53148	0.000124099	0.0112978
AT1G48480.1	receptor-like kinase 1 LENGTH=655	Araip.Y0ZFX	Araip.B02:107907638-107910486	-4.67957	6.56473e-05	0.00694476
AT1G48480.1	receptor-like kinase 1 LENGTH=655	Araip.3M8VR	Araip.B07:126145648-126149609	-4.55539	0.000645965	0.0355948
AT1G48480.1	receptor-like kinase 1 LENGTH=655	Araip.4LL3W	Araip.B10:94461153-94465280	-3.8829	0.000103234	0.00977797
AT1G48480.1	receptor-like kinase 1 LENGTH=655	Araip.0J4UH	Araip.B01:2341661-2345356	-3.72949	0.000248414	0.0183176
AT1G65790.1	receptor kinase 1 LENGTH=843	Araip.5YY4M	Araip.B02:108720976-108723070	6.07447	0.000210299	0.0162434
AT2G33170.1	Leucine-rich repeat receptor-like protein kinase family protein LENGTH=1124	Araip.BB9A1	Araip.B01:24900781-24903074	-3.9048	5.45635e-05	0.0060909
AT2G37710.1	receptor lectin kinase LENGTH=675	Araip.SHF6J	Araip.B09:135019852-135020987	-4.18202	4.65521e-05	0.00548475
AT3G02130.1	receptor-like protein kinase 2 LENGTH=1151	Araip.B0I4X	Araip.B06:132889393-132896955	-5.88273	4.06328e-08	2.8781e-05
AT3G02130.1	receptor-like protein kinase 2 LENGTH=1151	Araip.WH0MC	Araip.B06:4586627-4590709	-5.37771	1.466e-05	0.00243093
AT3G02130.1	receptor-like protein kinase 2 LENGTH=1151	Araip.ZLS16	Araip.B04:4199130-4202688	-4.33337	2.22647e-05	0.00325683
AT3G02130.1	receptor-like protein kinase 2 LENGTH=1151	Araip.87PIS	Araip.B09:131905187-131907656	-4.25423	0.000815346	0.0415326
AT3G02130.1	receptor-like protein kinase 2 LENGTH=1151	Araip.XKH8G	Araip.B06:4143641-4147306	-4.15825	0.000128765	0.0116046
AT3G02130.1	receptor-like protein kinase 2 LENGTH=1151	Araip.E75HV	Araip.B03:13781307-13785572	-3.90861	0.000498667	0.0296973
AT3G02130.1	receptor-like protein kinase 2 LENGTH=1151	Araip.3K2R6	Araip.B04:131659650-131663063	-3.8997	6.12532e-05	0.00661386
AT3G02130.1	receptor-like protein kinase 2 LENGTH=1151	Araip.VJ6C1	Araip.B02:94481933-94495636	-3.89393	0.000653458	0.03587
AT3G02130.1	receptor-like protein kinase 2 LENGTH=1151	Araip.GU2SK	Araip.B04:116200213-116214107	-3.79335	0.000629757	0.0349011
AT3G02130.1	receptor-like protein kinase 2 LENGTH=1151	Araip.CF1GV	Araip.B01:7070454-7074603	-3.69033	0.000414481	0.0261892
AT3G02130.1	receptor-like protein kinase 2 LENGTH=1151	Araip.06PW6	Araip.B10:4039802-4043092	-3.40899	0.000595978	0.0336085
AT3G02130.1	receptor-like protein kinase 2 LENGTH=1151	Araip.1FW6E	Araip.B07:115617587-115620978	-3.40243	0.000494919	0.0295866
AT3G02130.1	receptor-like protein kinase 2 LENGTH=1151	Araip.Q44QN	Araip.B05:5898611-5902321	-3.34683	0.000415378	0.0262023
AT3G02130.1	receptor-like protein kinase 2 LENGTH=1151	Araip.3P2K3	Araip.B04:126751026-126774474	3.54361	0.000434992	0.026982
AT3G02130.1	receptor-like protein kinase 2 LENGTH=1151	Araip.FM7GV	Araip.B08:35228563-35231512	4.31234	0.000944106	0.0458804
AT4G00340.1	receptor-like protein kinase 4 LENGTH=818	Araip.J0JC5	Araip.B03:124864034-124867772	-3.86577	0.000142133	0.0123993
AT4G00340.1	receptor-like protein kinase 4 LENGTH=818	Araip.18BT4	Araip.B04:23312005-23313554	4.32763	0.000463898	0.0283127
AT4G05200.1	cysteine-rich RLK (RECEPTOR-like protein kinase) 25 LENGTH=675	Araip.XSI4W	Araip.B08:117420500-117425121	3.93463	0.000347567	0.022908
AT4G21380.1	receptor kinase 3 LENGTH=850	Araip.27EJB	Araip.B09:145079968-145083003	3.58336	0.000421268	0.0264978
AT5G67280.1	receptor-like kinase LENGTH=751	Araip.05K4G	Araip.B06:125017414-125021198	-4.67452	1.38711e-05	0.00232505
AT5G67280.1	receptor-like kinase LENGTH=751	Araip.0WL30	Araip.B05:15193406-15198821	-4.4965	4.89981e-05	0.00567165
AT5G67280.1	receptor-like kinase LENGTH=751	Araip.KAF3M	Araip.B08:2109737-2111010	-4.18476	2.08209e-05	0.00308889
