# Supplementary material for: Unraveling the mechanisms of resistance to Sclerotium rolfsii in peanut (Arachis hypogaea L.) using comparative RNA-Seq analysis of resistant and susceptible genotypes
Source: PLoS One. 2020 Aug 3;15(8):e0236823. doi: 10.1371/journal.pone.0236823 (PMC7398544; doi:10.1371/journal.pone.0236823)
Supplement: S2 Table. List of differentially expressed resistance genes (R-genes) transcripts identified in RI_vs_RC comparison — (XLSX) [file pone.0236823.s005.xlsx]

## Sheet: Table S3
S2 Table. List of differentially expressed resistance genes (R-genes) transcripts identified in RI_vs_RC comparison
Blast-Hit-Accession	Description	Gene ID	Locus	log2(fold_change)	p_value	q_value
AT1G27180.1	disease resistance protein (TIR-NBS-LRR class), putative LENGTH=1556	Araip.N2AR4	Araip.B05:143693777-143696236	2.73074	0.00392006	0.114886
AT1G27180.1	disease resistance protein (TIR-NBS-LRR class), putative LENGTH=1556	Araip.FPQ85	Araip.B05:143672084-143676749	2.24057	0.0160797	0.266705
AT1G27180.1	disease resistance protein (TIR-NBS-LRR class), putative LENGTH=1556	Araip.EG0WP	Araip.B05:143663533-143669715	2.05023	0.038078	0.3965
AT1G65870.1	Disease resistance-responsive (dirigent-like protein) family protein LENGTH=189	Araip.43JGJ	Araip.B06:3274480-3295624	4.16354	0.000143406	0.0124583
AT1G65870.1	Disease resistance-responsive (dirigent-like protein) family protein LENGTH=189	Araip.B3YA3	Araip.B06:3225869-3231648	3.87597	0.000280846	0.0198685
AT5G17680.1	disease resistance protein (TIR-NBS-LRR class), putative LENGTH=1294	Araip.65IVT	Araip.B02:4130015-4138256	4.06317	3.24861e-05	0.00427974
AT5G17680.1	disease resistance protein (TIR-NBS-LRR class), putative LENGTH=1294	Araip.YCN52	Araip.B02:4066552-4069770	3.87434	0.000141875	0.0123854
AT5G17680.1	disease resistance protein (TIR-NBS-LRR class), putative LENGTH=1294	Araip.EQ9HG	Araip.B09:7772024-7784502	3.03119	0.00131665	0.0572435
AT5G17680.1	disease resistance protein (TIR-NBS-LRR class), putative LENGTH=1294	Araip.Z0KJK	Araip.B09:7747350-7771952	2.52381	0.00727158	0.168845
AT5G17680.1	disease resistance protein (TIR-NBS-LRR class), putative LENGTH=1294	Araip.YI248	Araip.B04:39493284-39497540	2.18124	0.028288	0.352846
AT5G17680.1	disease resistance protein (TIR-NBS-LRR class), putative LENGTH=1294	Araip.R3PTQ	Araip.B09:7447208-7461288	2.09606	0.0414287	0.408551
AT5G17680.1	disease resistance protein (TIR-NBS-LRR class), putative LENGTH=1294	Araip.I0NS8	Araip.B04:114849740-114854418	1.92787	0.0382548	0.397259
AT5G36930.1	Disease resistance protein (TIR-NBS-LRR class) family LENGTH=1188	Araip.KZ926	Araip.B04:121034251-121034752	2.77954	0.0438148	0.417087
AT5G36930.1	Disease resistance protein (TIR-NBS-LRR class) family LENGTH=1188	Araip.C7JYL	Araip.B03:8782794-8783304	2.55816	0.0247989	0.334099
AT5G36930.1	Disease resistance protein (TIR-NBS-LRR class) family LENGTH=1188	Araip.55K0X	Araip.B02:90604178-90622389	2.0291	0.0353209	0.386278
AT5G36930.2	Disease resistance protein (TIR-NBS-LRR class) family LENGTH=1191	Araip.009SU	Araip.B02:91047313-91074669	2.81365	0.00257431	0.0874569
AT5G36930.2	Disease resistance protein (TIR-NBS-LRR class) family LENGTH=1191	Araip.S3SRW	Araip.B08:120864158-120870385	2.07271	0.0403561	0.405743
AT5G36930.2	Disease resistance protein (TIR-NBS-LRR class) family LENGTH=1191	Araip.7S46S	Araip.B02:91123838-91134692	2.00191	0.0297975	0.361233
AT5G41750.1	Disease resistance protein (TIR-NBS-LRR class) family LENGTH=1068	Araip.3E7CS	Araip.B09:16820928-16826020	1.86935	0.0412639	0.407792
AT5G41750.1	Disease resistance protein (TIR-NBS-LRR class) family LENGTH=1068	Araip.R9899	Araip.B10:10946091-10949034	1.81059	0.0472281	0.429391
AT5G47260.1	ATP binding;GTP binding;nucleotide binding;nucleoside-triphosphatases LENGTH=948	Araip.U8LYB	Araip.B02:101458809-101473251	2.51592	0.006548	0.158589
AT5G47260.1	ATP binding;GTP binding;nucleotide binding;nucleoside-triphosphatases LENGTH=948	Araip.SV8MF	Araip.B09:1817629-1825559	-3.6318	0.000404783	0.025732
gi|356548847|ref|XP_003542810.1|	PREDICTED: putative disease resistance protein [Glycine max]	Araip.FHI01	Araip.B02:105858712-105864540	3.39558	0.0327001	0.375398
gi|356548847|ref|XP_003542810.1|	PREDICTED: putative disease resistance protein [Glycine max]	Araip.8H8TB	Araip.B04:115027561-115044509	2.50416	0.0108727	0.216384
Medtr0133s0020.1	| disease resistance protein | LC | scaffold0133:9488-5960 | 20130731	Araip.4L8P6	Araip.B02:724921-726625	3.4426	0.00440579	0.124059
Medtr0133s0020.1	| disease resistance protein | LC | scaffold0133:9488-5960 | 20130731	Araip.P7UI6	Araip.B02:102842475-102844002	2.03539	0.0391069	0.40105
Medtr2g035150.1	| disease-resistance response protein | HC | chr2:13514536-13515612 | 20130731	Araip.B81TZ	Araip.B04:15662670-15662967	-1.79769e+308	0.0312229	0.367901
Medtr2g035150.1	| disease-resistance response protein | HC | chr2:13514536-13515612 | 20130731	Araip.H0BWT	Araip.B01:130724214-130724554	4.40796	5.78235e-05	0.00634314
Medtr2g035150.1	| disease-resistance response protein | HC | chr2:13514536-13515612 | 20130731	Araip.E18N2	Araip.B01:130794215-130795263	2.91407	0.00197887	0.0744957
Medtr2g035150.1	| disease-resistance response protein | HC | chr2:13514536-13515612 | 20130731	Araip.I9KX3	Araip.B01:130755839-130756546	2.5597	0.00587184	0.148466
Medtr2g035150.1	| disease-resistance response protein | HC | chr2:13514536-13515612 | 20130731	Araip.J0C95	Araip.B01:132306950-132307876	2.3406	0.0217499	0.312429
Medtr3g013790.2	| disease resistance protein (CC-NBS-LRR class) family protein | HC | chr3:3762199-3756315 | 20130731	Araip.J9NEW	Araip.B10:131487663-131491055	3.89638	0.00112572	0.0512792
Medtr3g013790.2	| disease resistance protein (CC-NBS-LRR class) family protein | HC | chr3:3762199-3756315 | 20130731	Araip.MSZ71	Araip.B02:11386206-11401374	2.6014	0.00543792	0.141121
Medtr3g013790.2	| disease resistance protein (CC-NBS-LRR class) family protein | HC | chr3:3762199-3756315 | 20130731	Araip.J2Z71	Araip.B02:11284427-11293805	2.48776	0.0187234	0.290527
Medtr3g013790.2	| disease resistance protein (CC-NBS-LRR class) family protein | HC | chr3:3762199-3756315 | 20130731	Araip.RRU4D	Araip.B02:10431107-10431823	2.88351	0.0054926	0.142087
Medtr3g014080.1	| LRR and NB-ARC domain disease resistance protein | HC | chr3:3914596-3909846 | 20130731	Araip.SIR2C	Araip.B02:1406178-1418058	2.25876	0.0150115	0.256278
Medtr3g014080.1	| LRR and NB-ARC domain disease resistance protein | HC | chr3:3914596-3909846 | 20130731	Araip.G1MIP	Araip.B02:3738962-3743112	1.96271	0.0317204	0.369948
Medtr3g014080.2	| LRR and NB-ARC domain disease resistance protein | HC | chr3:3914596-3909846 | 20130731	Araip.097ZM	Araip.B10:135136884-135138443	2.58106	0.0194963	0.296465
Medtr3g014080.2	| LRR and NB-ARC domain disease resistance protein | HC | chr3:3914596-3909846 | 20130731	Araip.X8HUF	Araip.B03:119239636-119256351	1.89725	0.0374351	0.393634
Medtr3g033380.1	| LRR and NB-ARC domain disease resistance protein | LC | chr3:10662695-10668328 | 20130731	Araip.JU4RG	Araip.B02:2075223-2076126	2.99456	0.0292263	0.358284
Medtr3g033380.1	| LRR and NB-ARC domain disease resistance protein | LC | chr3:10662695-10668328 | 20130731	Araip.VN40S	Araip.B02:106372031-106373550	2.81001	0.0217364	0.312342
Medtr3g033860.1	| LRR and NB-ARC domain disease resistance protein | LC | chr3:10888618-10892434 | 20130731	Araip.SK7Q2	Araip.B03:11382233-11383090	3.56617	0.000257825	0.0187803
Medtr3g034430.1	| LRR and NB-ARC domain disease resistance protein | LC | chr3:11149620-11144660 | 20130731	Araip.U522J	Araip.B02:3705208-3707314	1.85952	0.0440899	0.417835
Medtr3g035480.1	| LRR and NB-ARC domain disease resistance protein | HC | chr3:13160298-13165582 | 20130731	Araip.13PT0	Araip.B02:760792-764536	2.08641	0.0236135	0.325657
Medtr3g056585.1	| LRR and NB-ARC domain disease resistance protein | LC | chr3:22616366-22612832 | 20130731	Araip.VG57R	Araip.B07:944113-947192	4.33095	0.000498439	0.0296973
AT1G12220.1	Disease resistance protein (CC-NBS-LRR class) family LENGTH=889	Araip.VZ2JG	Araip.B10:131491871-131497695	3.30841	0.00049106	0.0293979
AT1G12290.1	Disease resistance protein (CC-NBS-LRR class) family LENGTH=884	Araip.H0IA1	Araip.B02:10414380-10431027	1.84964	0.0425896	0.412535
AT1G69550.1	disease resistance protein (TIR-NBS-LRR class) LENGTH=1400	Araip.64470	Araip.B01:16240319-16250004	2.39338	0.0101789	0.207614
AT3G44630.3	Disease resistance protein (TIR-NBS-LRR class) family LENGTH=1240	Araip.FZ51R	Araip.B03:126204980-126207861	2.61723	0.0129977	0.237763
AT4G00330.1	calmodulin-binding receptor-like cytoplasmic kinase 2 LENGTH=411	Araip.HNS14	Araip.B03:13555348-13565421	2.00787	0.0367577	0.391067
AT4G12010.1	Disease resistance protein (TIR-NBS-LRR class) family LENGTH=1219	Araip.ZTF16	Araip.B09:8489115-8496500	2.16422	0.0335581	0.378312
AT4G16890.1	disease resistance protein (TIR-NBS-LRR class), putative LENGTH=1301	Araip.G29JE	Aipa732:2-2121	2.48074	0.0100015	0.205472
AT4G38700.1	Disease resistance-responsive (dirigent-like protein) family protein LENGTH=190	Araip.TGG9Q	Araip.B06:3202413-3203070	3.01882	0.00374599	0.111272
AT5G48770.1	Disease resistance protein (TIR-NBS-LRR class) family LENGTH=1190	Araip.BX1V3	Araip.B04:131736006-131742216	2.14568	0.0240122	0.327798
Medtr1g037730.1	| NB-ARC domain disease resistance protein | HC | chr1:14006153-14004769 | 20130731	Araip.H119Z	Araip.B01:1371513-1372596	2.98467	0.00238383	0.0835907
Medtr2g035170.1	| disease-resistance response protein | HC | chr2:13519529-13521345 | 20130731	Araip.B08ZE	Araip.B04:15574372-15575264	2.93072	0.0033604	0.103656
Medtr2g089975.1	| disease resistance protein (CC-NBS-LRR class) family protein | LC | chr2:38061396-38047850 | 20130731	Araip.Z87PX	Araip.B04:115056290-115058827	1.95213	0.0487737	0.435455
Medtr3g011480.1	| LRR and NB-ARC domain disease resistance protein | HC | chr3:2856642-2852782 | 20130731	Araip.66Z8G	Araip.B07:8043046-8044226	1.79769e+308	0.0421696	0.411695
Medtr3g014040.1	| LRR and NB-ARC domain disease resistance protein | HC | chr3:3884543-3888294 | 20130731	Araip.84H9E	Araip.B01:1392429-1392756	3.6665	0.000166528	0.0138251
Medtr3g030980.1	| LRR and NB-ARC domain disease resistance protein | LC | chr3:9849109-9853391 | 20130731	Araip.Q1VWD	Araip.B02:104228096-104231456	-2.05989	0.041763	0.410556
Medtr3g032200.1	| LRR and NB-ARC domain disease resistance protein, putative | LC | chr3:10126122-10130750 | 20130731	Araip.DSD84	Araip.B02:106413125-106414725	2.41849	0.0246876	0.333376
