# Supplementary material for: Unraveling the mechanisms of resistance to Sclerotium rolfsii in peanut (Arachis hypogaea L.) using comparative RNA-Seq analysis of resistant and susceptible genotypes
Source: PLoS One. 2020 Aug 3;15(8):e0236823. doi: 10.1371/journal.pone.0236823 (PMC7398544; doi:10.1371/journal.pone.0236823)
Supplement: S3 Table. Summary of stem rot resistance QTL underlying differentially expressed transcripts in four sample comparison — (XLSX) [file pone.0236823.s006.xlsx]

## Sheet: Table S4
S3 Table. Summary of stem rot resistance QTL underlying differentially expressed transcripts in four sample comparison
Summary of positional candidate genes identified in 5.2 Mb QTL region of chromosom B04
Gene_ID	Chromosom position	RI_RC	RC_SC	RI_SI	SI_SC	Function
Araip.29WB6	Araip.B04:105290837-105295735	-	-2.88268	-	-	receptor-like kinase LENGTH=751
Araip.YR8ZJ	Araip.B04:10662352-10667743	-	-4.74389	-7.33149	-	receptor-like kinase 902 LENGTH=647
Araip.WY33Y	Araip.B04:110131938-110133947	2.91953	-	4.19686	-	Peroxidase superfamily protein LENGTH=324
Summary of positional candidate genes identified in 7.5 Mb QTL region of chromosom B06
Gene_ID	Chromosom position	RI_RC	RC_SC	RI_SI	SI_SC	Function
Araip.60EAB	Araip.B06:129313190-129316077	2.28284	-	-	-	mevalonate kinase LENGTH=378
Araip.00X39	Araip.B06:129344225-129347087	2.97917	-1.9322	-	-	PREDICTED: serine/arginine repetitive matrix protein 2-like [Glycine max]
Araip.67KVG	Araip.B06:129929909-129930564	3.60884	-	2.28852	-	Protein kinase family protein LENGTH=433
Araip.Q9AFA	Araip.B06:130133194-130137392	3.00635	-3.54021	-	-	cellulose synthase 1 LENGTH=1081
Araip.7S167	Araip.B06:13036949-13038771	-	-2.90814	-	-	PREDICTED: zinc finger protein MAGPIE-like [Glycine max]
Araip.Y76T4	Araip.B06:131259967-131266658	-2.82206	-	-2.91603	-	Protein kinase superfamily protein LENGTH=433
Araip.WHJ14	Araip.B06:131711450-131713202	-	-	2.67764	-	WRKY family transcription factor LENGTH=528
Araip.20FU5	Araip.B06:131741176-131743430	-	-	5.78491	-4.07192	WRKY family transcription factor LENGTH=553
Araip.24JYL	Araip.B06:132075598-132077482	-	-	-	-2.86764	receptor kinase 2 LENGTH=847
Araip.NLR8N	Araip.B06:132149659-132152432	-3.32142	-	-4.02015	-	Peroxidase superfamily protein LENGTH=329
Araip.W6TLM	Araip.B06:13220246-13227169	2.33084	-	2.81116	-	| seed linoleate 9S-lipoxygenase | HC | chr8:6266199-6261408 | 20130731
Araip.B0I4X	Araip.B06:132889393-132896955	-4.13685	-2.10057	-5.88273	-	receptor-like protein kinase 2 LENGTH=1151
Araip.B0RQS	Araip.B06:133072148-133074221	-	2.13717	3.92865	-	heat shock transcription factor A2 LENGTH=345
Araip.HGI2J	Araip.B06:133162763-133172431	2.51545	-	4.13711	-	| linoleate 13S-lipoxygenase 2-1, related protein | HC | chr3:35729835-35725453 | 20130731
Araip.Y8BG4	Araip.B06:133584484-133589072	-2.89743	-	-2.48413	-	| glutamate carboxypeptidase, putative | HC | chr7:43671752-43677558 | 20130731
Araip.RJ0K1	Araip.B06:134638918-134642115	2.18442	5.27566	7.14299	-	receptor-like protein kinase 2 LENGTH=1151
Summary of positional candidate genes identified in 33 Mb QTL region of chromosom B10
Gene_ID	Chromosom position	RI_RC	RC_SC	RI_SI	SI_SC	Function
Araip.VF47N	Araip.B10:6212654-6218090	5.17411	-	4.75233	-	terpene synthase 14 LENGTH=569
Araip.VWS8G	Araip.B10:6712593-6721783	7.4824	-	3.72824	4.44648	CAP (Cysteine-rich secretory proteins, Antigen 5, and Pathogenesis-related 1 protein) superfamily protein LENGTH=163
Araip.Z6W66	Araip.B10:7828150-7838826	-	-	-3.8746	-	Argonaute family protein LENGTH=997
Araip.TK6UX	Araip.B10:9166650-9168700	2.5441	2.98478	4.62704	-	cinnamyl-alcohol dehydrogenase LENGTH=355
Araip.EP8RW	Araip.B10:9181473-9186652	2.4225	-	3.43985	-	| zinc-binding alcohol dehydrogenase family protein | HC | chr3:40878691-40882545 | 20130731
