# Supplementary material for: Unraveling the mechanisms of resistance to Sclerotium rolfsii in peanut (Arachis hypogaea L.) using comparative RNA-Seq analysis of resistant and susceptible genotypes
Source: PLoS One. 2020 Aug 3;15(8):e0236823. doi: 10.1371/journal.pone.0236823 (PMC7398544; doi:10.1371/journal.pone.0236823)
Supplement: S4 Table. List of qPCR primer pairs used to validate expression pattern of transcriptome data — (XLSX) [file pone.0236823.s007.xlsx]

## Sheet: Table S5
S4 Table. List of qPCR primer pairs used to validate expression pattern of transcriptome data
Sr.No.	Seq ID		Foreward primer	tm	Reverse primer	tm	Prod Size	log2 fold expression in RNA seq	log2 fold expression in qPCR
1	Araip.4BJ8N	Chitinase	ATGGAGCATTGTGCCCTAAC	59.96	TCCTACCAACATCACCACCA	59.81	162	4.87618	3.02077
2	Araip.PF5R6	chalcone synthase	TTTCAGCGCATTTGTGAGAG	60.13	CATTCTTTGATGGCCTTGGT	59.93	185	5.96984	multiple Tm peak
3	Araip.VF47N	terpene synthase	GGCGAAGGAGTTGAAGTTTG	59.85	AGGGTGAGTTCATGGATGCT	59.54	180	5.17411	2.92539
4	Araip.K1QG2	receptor-like serine/threonine kinase 2	CATTGCTCGGGGACTTCTT	60.2	CCAGCTACCCTGTTCGTGTT	60.17	177	5.33842	Not amplify
5	Araip.GB07R	receptor-like kinase 1	TCCAAGAATCTCAGCGGAAC	60.34	AAGACGACGCTACCTCCAAA	59.88	176	5.36808	2.47504
6	Araip.JWB3B	Pathogenesis-related thaumatin superfamily protein	ACAAACTTGCCCTCCAACAA	60.53	CCATGAGCAACACAAAGGAA	59.69	192	4.51093	Not amplify
7	Araip.Z394L	thioredoxin 2	GCCTTGAAAGAAACGGACAA	60.23	CTTGGAATGCTTGAGACACC	58.29	169	5.00404	multiple Tm peak
8	Araip.MN7KE	linoleate 13S-lipoxygenase 2-1, related protein	CGTTGGTCGGAGAATAGGAA	60.07	ATGGAAGAACGGGAACTCAA	59.53	177	4.51402	4.79948
9	Araip.F5AGL	NAC domain protein	CAACGGTTTCTGGGTATTGG	60.22	CCAGTGGTCCTGCTGTTGT	59.72	187	3.26609	3.27543
10	Araip.GM19P	phenylalanine ammonia-lyase 2	AGAACGCAAACACCTCCATC	60.12	CCAATTCCTCCCTGACAAAC	59.38	180	3.82203	4.15597
11	Araip.H0BWT	disease-resistance response protein	GAAGCCAGAGGAGGAAGACA	59.53	GCACACACAAACATGCTCAA	59.3	157	4.40796	Not amplify
12	Araip.B3YA3	Disease resistance-responsive (dirigent-like protein)	TCACCCACCTCCACTTCTTT	59.55	GGGCCTTTCCTATCAGCTTT	59.69	177	3.87597	3.51984
13	Araip.TI6B2	Peroxidase superfamily protein	CTCCTTCGTCTCCATTTCCA	60.19	AAACAACACCAGGGCACAAG	60.98	175	9.02389	multiple Tm peak
14	Araip.K88FU	WRKY family transcription factor	GGACGGATCTAAGAGCAAAGG	60.21	CTACCCACCACAACACCACA	60.32	192	2.98079	Not amplify
15	Araip.VZ2JG	Disease resistance protein (CC-NBS-LRR class)	AATTTTGCTACGGGCATGTT	59.48	AAGCCTTGAATGTTGCTTGG	60.25	177	3.30841	Not amplify
16	Araip.213GN	Defensin related	TGCATCTTCTTCCTCGTTCTC	59.56	GCCATTTTCATGCAGGTTC	59.07	173	3.32096	Not amplify
17	Araip.E5BJJ	Stress responsive A/B Barrel Domain	GTCCTTCCAATGGGGAAAAG	60.66	TGGGAAATCCAGCACTAAAA	58.21	184	3.34298	multiple Tm peak
18	Araip.H3PA0	Flavin-binding monooxygenase family protein	CCGTCTCTACGGTGTCGTTT	60.17	TTCCTCCTACGCTGTCGTTT	59.88	172	2.52868	2.42437
19	Araip.GM90H	respiratory burst oxidase protein F	TTCCGTTCTGGCCTCTACAC	60.25	GGGGCGGAGGTAATAGAAAA	60.27	179	2.35953	2.06978
20	Araip.DN6WY	myb-related transcription factor	GTTGCGTTGACAAAAGTGGA	59.74	GTTCCCTCGTTTGATGTTGG	60.35	194	2.78816	Not amplify
21	Araip.C44RC	jasmonate-zim-domain protein 8	GAGCCCAAAGCAAGAAGAAA	59.57	GTGATGGTGGTAAGGGGAAG	59.26	161	2.74177	multiple Tm peak
22	Araip.QB7B2	pathogenesis-like protein	TTGAAGAGGGCAGAACCAAG	60.37	AACGTCATAGCATTCCTTCCA	59.58	172	2.54617	1.65898
23	Araip.7S46S	Disease resistance protein (TIR-NBS-LRR class) family	GATAATGGAGTGCCGGAGAA	60.04	CCACCCCTGAAAAGCTACAA	60.1	191	2.00191	1.63109
24	Araip.JXJ5E	Pathogenesis-related thaumatin superfamily protein	TTTGGAAGGTAAAGCCGAAA	59.69	CAGAGTGGGGTGAGATTGAGA	60.24	161	2.23074	1.82562
25	Araip.VWS8G	CAP (Cysteine-rich secretory proteins, Antigen 5, and Pathogenesis-related 1 protein) superfamily protein	GTTCCTCCTTGCCACCTTC	59.65	TATGCACCCCCAGCATAGTT	60.35	181	7.4824	4.96181
26	Araip.K3SGA	MLP-like protein 43	ACCTGCTGCAAAGTTCTTCC	59.48	AATGGACTCAACGGTCTCCT	58.59	187	2.98252	multiple Tm peak
27	Araip.HT4BT.1	terpene synthase 21	GGATGTGGAGGGATTGGTAG	59.21	GGCAAACCTCGGTGTAAAGA	60.11	183	7.16767	6.27636
28	Araip.TTM09.1	chalcone synthase	GGACCAGGTTGAACAGAAGG	59.55	AAAAGCACACCCCAATCAAG	59.97	183	3.66125	2.57672
29	Araip.J9NEW.1	disease resistance protein (CC-NBS-LRR class)	TGATGCACCTCTTTCAAAACC	60.1	CCCAAAACACCACCATGAA	60.2	190	3.89638	multiple Tm peak
30	Araip.M3B88.1	putative leucine-rich repeat-containing protein	AATTGGAGGAAACCGGAAAG	60.29	TTTCAAGCTCAAGGCTCACA	59.72	198	4.21563	multiple Tm peak
31	Araip.C52IZ.1	jasmonic acid carboxyl methyltransferase	GCATGGTGTTGTCCTTCCTT	59.97	TCCTTTTGAAGCACCCATTT	59.55	196	5.72048	multiple Tm peak
32	Araip.ZWD56.1	NADH-ubiquinone oxidoreductase chain 4	GCAACACTTTGTTCCACTCCT	59.25	GGCCTTGTCTTGTGTGTCC	59.09	198	-5.0684	0.499469
33	Araip.KBU2Q.1	aspartyl protease family protein	GAGGATGAGGAAGCCACAAG	59.8	GTTGGTAGGCACCCAAGAGA	60.11	185	6.15082	5.3623
34	Araip.5V3AJ.1	Peroxidase superfamily protein	GGAATGTTGGGTTAGGCAGA	59.93	GCTTCCCCTGTTGTGTGAG	59.25	172	6.21015	6.90482
35	Araip.6MZ14.1	alpha/beta-Hydrolases superfamily protein	GGTTCTGTGTTGTGCTGGTG	60.2	TGAGGAAACATGAGGGAAGG	60.04	179	5.61665	4.18413
36	Araip.68F0J.1	2-oxoglutarate (2OG) and Fe(II)-dependent oxygenase superfamily protein	TTAACATTGGGGATGCCTTG	60.69	TGTTTTGAATCGTGGTGGTG	60.4	185	7.55395	8.03247
37	Araip.RV92P.1	mitochondrial phosphate carrier protein 3	TAGGGAACAAGGGCTTAGGG	60.43	GAACCGGCAAGGTAGATGAG	59.69	174	5.3578	4.58637
38	Araip.BLZ9D.1	plant calmodulin-binding-like protein	AGGGGAACCAAAAACAGACA	59.42	TTCTCCTGAACCGGATACCA	60.45	175	4.10742	4.12718
39	Araip.U4I4H.1	Protein kinase superfamily protein	CTCATGTGTCAACAGCTCCA	58.34	CAAACTTAGCAAGGCCAACC	59.75	186	6.66134	5.63565
40	Araip.VYY21.1	C2-H2 zinc finger protein	CGATGCGAATTTGAGGATG	60.17	AAACTTTGCGTGCTTCTGGT	59.92	169	6.78904	6.42812
41	Araip.JY2CI.1	Cytochrome P450 superfamily protein	TCCTCTTGGCACTCTTCCTC	59.53	CCGAATTTCTTCGCCAGTT	60.2	172	5.65212	6.27734
42	Araip.JP61Y.1	probable WRKY transcription factor 65-like	GGAGGAAGTACGGCCAGAAG	61.14	CGGACTCAAGAGAGTGGTTG	58.43	171	3.24818	2.56798
43	Araip.BYF4T.1	zinc-finger protein 2	GCAATGGGATCAAGATGAAGA	60.03	GAAACAAAAAGGGCATTGGA	59.92	173	4.2284	4.06875
44	Araip.2L0M6.1	zinc finger protein	GAGACAATTCATGCGTCCAA	59.65	AAAATCATTCTGCAAACCACA	58.13	175	6.46225	multiple Tm peak
45	Araip.JQ560.1	"cysteine-rich TM module stress tolerance protein	CTTCCCTTCGTCCCTCTTCT	59.81	TTTTGCTCTTTCCCACTGCT	59.99	190	3.6354	Not amplify
46	Araip.B3YA3.1	Disease resistance-responsive (dirigent-like protein) family protein	AAGGGCAAAAGACACCCTTC	60.48	GAATGCAAACGTCATCACCA	60.53	163	3.87597	Not amplify
47	Araip.84H9E.1	LRR and NB-ARC domain disease resistance protein	GCTGCTAAGTCTTCATGCTTTT	57.99	ATGATAGCGGGCTTCCACTT	60.98	169	3.6665	4.60864
48	Araip.H0BWT.1	disease-resistance response protein	CACGGCGGAGAAGATAACA	59.81	AACCCTCAATAGCCCTGAAGA	60.08	170	4.40796	7.28516
49	Araip.YCN52.1	disease resistance protein (TIR-NBS-LRR class)	GATGGCCCACAAAATCAAAG	60.31	AAACGGAAAGGCAATGAAGA	59.69	153	3.87434	2.15451
